# Supplementary material for: Intrauterine Device Training Workshop for Preclinical Medical Students
Source: MedEdPORTAL. 2019 Oct 18;15:10841. doi: 10.15766/mep_2374-8265.10841 (PMC6944262; doi:10.15766/mep_2374-8265.10841)
Supplement: Supplementary file 1 — A. Student Pretest Survey.docx B. IUD Simulation PowerPoint Didactic.pptx C. Student Posttest Survey.docx D. Faculty Guide for IUD Workshop.docx [file mep-15-10841-s001.zip]

Archive with 5 entries (5 files):
- _Educational_Summary_Report_10841.pdf
- A. Student Pretest Survey.docx
- B. IUD Simulation PowerPoint Didactic.pptx
- C. Student Posttest Survey.docx
- D. Faculty Guide for IUD Workshop.docx
